# Supplementary material for: Occurrence of Potentially Toxic Metals Detected in Milk and Dairy Products in Türkiye: An Assessment in Terms of Human Exposure and Health Risks
Source: Foods. 2025 Jul 22;14(15):2561. doi: 10.3390/foods14152561 (PMC12346412; doi:10.3390/foods14152561)
Supplement: Supplementary file 1 [file foods-14-02561-s001.zip]

Archive with 1 entries (1 files):
- foods-3768520-supplementary.pdf
